# Supplementary material for: Adductomics of Newborn Dried Blood Spots Detects Constituents of Maternal Smoking During Pregnancy and Associated Oxidative Stress Exposure
Source: Antioxidants (Basel). 2026 Mar 25;15(4):411. doi: 10.3390/antiox15040411 (PMC13113834; doi:10.3390/antiox15040411)
Supplement: Supplementary file 1 [file antioxidants-15-00411-s001.zip]

Archive with 1 entries (1 files):
- antioxidants-4191127-supplementary.pdf
